# Supplementary material for: Bayesian model evidence as a practical alternative to deviance information criterion
Source: R Soc Open Sci. 2018 Mar 21;5(3):171519. doi: 10.1098/rsos.171519 (PMC5882686; doi:10.1098/rsos.171519)
Supplement: Illustrative code for linear regression model [file rsos171519supp2.zip › rsos171519supp2.cc]

// This algorithm investigates the computational efficiency of model evidence and DIC measures applied to a simple linear regression model

// The code is compiled in unix using g++ linear_regression_code.cc -O3 and run using ./a.out

using namespace std;

#include <stdio.h>
#include <stdlib.h>
#include <fstream>
#include <iostream>
#include <math.h>
#include <time.h>
#include <sstream>
#include <iomanip>
#include <string>

const short Rmax = 1000;            // The maximum number of observations
const short Jmax = 100;             // The maximum number of regresssors
const short Kmax = 100;             // The maximum number of chains
const short SS = 0, dic1 = 2, dic2 = 3;

const long Ninit = 2000;            // The burnin time
const long N = 10000;               // The number of mcmc updates

long i;                             // Indexes sample number
short K;                            // The number of MCMC chains
short R;                            // The number of observations
double y[Rmax];                     // Stores observations
short X[Rmax][Jmax];                // The design matrix
short J_sim;                        // The number of regressors for the simulated data
short J_sel;                        // The number of regressors when model selection is being done
double var;                         // The variance used in the simulated data
double beta[Jmax];                  // The values for the regressors in the simulated data
double var_min, var_max;            // The prior bounds on the parameters
double beta_min[Jmax];
double beta_max[Jmax];
double ntr_swap[Kmax];              // The number of swaps which are attempeted
double nac_swap[Kmax];              // The number of swaps which are accepted
double *msmav, *msmsqav;            // Store model selection measures to then assess convergence later
double algtime = 0;                 // The algorithm time
short tuneparam = 1;                // Parameters are tuned during the burnin phase

class Chain                         // Defines an MCMC chain
{
  public:
    double phi;                     // The inverse temperature
    double logP;                    // The log of the observation probability

    double var_mc;                  // The inferred value for the variance 
    double beta_mc[Jmax];           // The inferred value for the regressors

    double jump_var;                // The MH jumping size for the variance
    double jump_beta[Jmax];         // The MH jumping size for the regressors

    double ntr_var, nac_var;        // Measures MH acceptance rates
    double ntr_beta[Jmax], nac_beta[Jmax];

    void initialise_chain();
    void sample_from_model();
    void update();
    double observation_probability();
};
Chain* ch[Kmax];

void steppingstone();
void DIC1();
void DIC2();
void swapchain();
void simulate_data();
void initialise();

double ran(){ double r = double(rand())/RAND_MAX; return r;}
double normal(double mu, double sd){ return mu + sd*sqrt(-2*log(ran()))*cos(2*3.141592654*ran());}

int main (int argc, char *argv[])
{
  short rep, nrep, k, j, type;
  double sum;

  J_sim = 5;                                                                                          // The numnber of regressors when simulating data
  J_sel = 5;                                                                                          // The number of regressors when selecting a model
  R = 100;                                                                                            // The number of observations
  nrep = 5;                                                                                           // The number of replicates used to estimate CPU time

  // These lines can be uncommented to estimate different model selection measures
  type = SS; K = 10;                                                                                  // Parameters for model selection measure using MEMCMC
  //type = dic1; K = 1;                                                                               // Parameters for model selection measure using DIC1
  //type = dic2; K = 1;                                                                               // Parameters for model selection measure using DIC2

  simulate_data();                                                                                    // Simulate a set of observations from the model

  initialise();                                                                                       // Performs initialisation

  for(rep = 0; rep < nrep; rep++){                                                                    // Iterates over a number of replicates 
    cout << rep << " Replicate\n";

    switch(type){
    case SS: steppingstone(); break;
    case dic1: DIC1(); break;
    case dic2: DIC2(); break;
    }
  }

  cout << "\n";                                                                                       // Outputs results
  for(k = 1; k < K; k++){
    cout << "Swapping probability between chain " << k << " and chain " << k+1 << "  " << nac_swap[k]/ntr_swap[k] << "\n";
  }
  cout << "\n";
  for(k = 1; k < K; k++){
    cout << "Chain " << k << ":\n";
    cout << "Variance acceptance rate: " << ch[k]->nac_var / ch[k]->ntr_var << "\n";
    for(j = 0; j < J_sel; j++) cout << "Fixed effect acceptance rate: " << ch[k]->nac_beta[j] / ch[k]->ntr_beta[j] << "\n";
  }
  cout << "\n";

  cout << "Model selection measure estimate: " << msmav[N-1]/nrep << "\n";

  sum = 0;
  for(i = 100; i < N; i++) sum += log(sqrt(msmsqav[i]/nrep - (msmav[i]/nrep)*(msmav[i]/nrep))) + 0.5*log(i*algtime/(CLOCKS_PER_SEC*N*nrep));
  sum /= (N-100);

  cout << "Time taken to get to an accuracy of 0.2: " << pow(exp(sum)/0.2,2) << "\n";
}

void steppingstone()                                                                                     // Runs the steppingstone algorithm
{
  short k;
  long n;
  double logme, msm, sum[K];

  for(k = 1; k < K; k++) sum[k] = 0;

  n = 0;
  for(i = 0; i < N; i++){
    algtime -= clock();
    for(k = 1; k < K; k++) ch[k]->update();                                                             // Performs an update on chains 1 to K-1
    ch[K]->sample_from_model();                                                                         // Samples from the prior for chain K

    swapchain();                                                                                        // Swaps states between chains
    algtime += clock();

    n++; for(k = 1; k < K; k++) sum[k] += exp(ch[k+1]->logP*(ch[k]->phi - ch[k+1]->phi));              // Calculates the log of the evidence from Eq.(2.3) in the paper
    logme = 0; for(k = 1; k < K; k++) logme += log(sum[k]/n);

    msm = -2*logme;                                                                                     // Calculates the model selection measure

    msmav[i] += msm; msmsqav[i] += msm*msm;
  }
}

void DIC1()                                                                                              // Calculates DIC1 from Eq.(3.2)
{
  short j, r;
  long nav;
  double x, logPav, nlogPav, logPmax, var_av, beta_av[J_sel], msm;

  logPav = 0; nlogPav = 0;
  var_av = 0; for(j = 0; j < J_sel; j++) beta_av[j] = 0; nav = 0;
  for(i = 0; i < N; i++){
    algtime -= clock();
    ch[1]->update();
    algtime += clock();

    var_av += ch[1]->var_mc; for(j = 0; j < J_sel; j++) beta_av[j] += ch[1]->beta_mc[j]; nav++;
    logPav += ch[1]->logP; nlogPav++;

    logPmax = 0;                                                                                        // Calculates the observation probability based on averaged parameters
    for(r = 0; r < R; r++){
      x = y[r]; for(j = 0; j < J_sel; j++) x -= X[r][j]*(beta_av[j]/nav);
      logPmax += -0.5*log(var_av/nav) - x*x/(2*var_av/nav);
    }

    msm = -2*logPav/nlogPav + 2*(logPmax - logPav/nlogPav);                                            // DIC1 from Eq.(3.2)
    msmav[i] += msm; msmsqav[i] += msm*msm;
  }
}

void DIC2()                                                                                            // Calculates DIC2 from Eq.(3.3)
{
  double logPav, logPsqav, nlogPav, msm;

  logPav = 0; logPsqav = 0; nlogPav = 0;
  for(i = 0; i < N; i++){
    algtime -= clock();
    ch[1]->update();
    algtime += clock();

    logPav += ch[1]->logP; logPsqav += ch[1]->logP * ch[1]->logP; nlogPav++;

    msm = -2*logPav/nlogPav + 2*(logPsqav/nlogPav - (logPav/nlogPav)*(logPav/nlogPav));                // DIC2 from Eq.(3.3)
    msmav[i] += msm; msmsqav[i] += msm*msm;
  }
}

void simulate_data()                                                                                  // Simulates data
{
  short r, j;

  for(r = 0; r < Rmax; r++){                                                                          // Sets up a random design matrix
    X[r][0] = 1;
    for(j = 1; j < Jmax; j++){
      if(ran() < 0.5) X[r][j] = 1; else X[r][j] = 0;
    }
  }

  beta[0] = 0; for(j = 1; j < Jmax; j++) beta[j] = 0.5;

  var = 1;                                                                                            // Simulates from the model
  for(r = 0; r < R; r++){
    y[r] = 0;
    for(j = 0; j < J_sim; j++) y[r] += X[r][j]*beta[j];
    y[r] += normal(0,var);
  }
}

void initialise()                                                                                     // Initialises prior and other variables
{
  short j, k;
  long i;

  for(j = 0; j < J_sel; j++){ beta_min[j] = -2; beta_max[j] = 2;}                                    // Sets priors on parameters
  var_min = 0.1; var_max = 2;

  msmav = new double[N]; msmsqav = new double[N];
  for(i = 0; i < N; i++){ msmav[i] = 0; msmsqav[i] = 0;}

  for(k = 0; k < Kmax; k++){ ntr_swap[k] = 0; nac_swap[k] = 0;}

  for(k = 1; k <= K; k++){                                                                              // Utilises the temperature selection scheme in Eq.(2.4)
    ch[k] = new Chain;
    ch[k]->initialise_chain();
    if(K == 1) ch[k]->phi = 1;
    else ch[k]->phi = pow((K-k)/(K-1.0),5);
    cout << "Inverse temperature of chain " << k << " = " << ch[k]->phi << "\n";
  }

  for(k = 1; k <= K; k++){
    if(k == 1) ch[k]->sample_from_model();                                                             // Initialises state for chain 1
    else{
      for(j = 0; j < J_sel; j++) ch[k]->beta_mc[j] = ch[k-1]->beta_mc[j];                              // Copies last state from previous chain
      ch[k]->var_mc = ch[k-1]->var_mc;
      ch[k]->logP = ch[k-1]->logP;
    }

    cout << "Initialising chain " << k << "\n";
    for(i = 0; i < Ninit; i++) ch[k]->update();
  }
  tuneparam = 0;
}

void Chain::initialise_chain()                                                                        // Initialises a new chain
{
  short j;

  for(j = 0; j < J_sel; j++){ ntr_beta[j] = 0; nac_beta[j] = 0;}
  ntr_var = 0; nac_var = 0;
  for(j = 0; j < J_sel; j++) jump_beta[j] = 0.1;
  jump_var = 0.01;
}

void Chain::sample_from_model()                                                                       // Samples directly from the model
{
  short j;

  var_mc = var_min + ran()*(var_max-var_min);
  for(j = 0; j < J_sel; j++) beta_mc[j] = beta_min[j] + ran()*(beta_max[j] - beta_min[j]);

  logP = observation_probability();
}

void swapchain()                                                                                      // Swaps chains with different temperatures
{
  short k, j;
  double al, temp;

  for(k = 1; k < K; k++){
    al = exp((ch[k+1]->logP - ch[k]->logP)*(ch[k]->phi - ch[k+1]->phi));                              // This is the MH probability from Eq.(C4) in Appendix C

    ntr_swap[k]++;
    if(ran() < al){
      nac_swap[k]++;

      temp = ch[k]->logP; ch[k]->logP = ch[k+1]->logP; ch[k+1]->logP = temp;
      temp = ch[k]->var_mc; ch[k]->var_mc = ch[k+1]->var_mc; ch[k+1]->var_mc = temp;
      for(j = 0; j < J_sel; j++){ temp = ch[k]->beta_mc[j]; ch[k]->beta_mc[j] = ch[k+1]->beta_mc[j]; ch[k+1]->beta_mc[j] = temp;}
    }
  }
}

void Chain::update()                                                                                   // Performs "update"
{
  short j;
  double temp, al, logP_prop;

  for(j = 0; j < J_sel; j++){                                                                          // Proposes changes to regressors
    temp = beta_mc[j];
    beta_mc[j] += normal(0,jump_beta[j]);

    if(beta_mc[j] < beta_min[j] || beta_mc[j] > beta_max[j]) al = 0;
    else{
      logP_prop = observation_probability();
      al = exp((logP_prop - logP)*phi);
    }

    ntr_beta[j]++;
    if(ran() < al){
      nac_beta[j]++;
      logP = logP_prop;
      if(tuneparam == 1) jump_beta[j] *= 1.01;     // Tunes jumping size in correspondance with Appendix B
    }
    else{
      beta_mc[j] = temp;
      if(tuneparam == 1) jump_beta[j] *= 0.995;    // Tunes jumping size in correspondance with Appendix B
    }
  }

  temp = var_mc;                                                                                            // Proposes change to varaiance
  var_mc += normal(0,jump_var);
  if(var_mc < var_min || var_mc > var_max) al = 0;
  else{
    logP_prop = observation_probability();
    al = exp((logP_prop - logP)*phi);
  }

  ntr_var++;
  if(ran() < al){
    nac_var++;
    logP = logP_prop;
    if(tuneparam == 1) jump_var *= 1.01;    // Tunes jumping size in correspondance with Appendix B
  }
  else{
    var_mc = temp;
    if(tuneparam == 1) jump_var *= 0.995;    // Tunes jumping size in correspondance with Appendix B
  }
}

double Chain::observation_probability()                                                                   // Calculates the observation probability from Eq.(5.2)
{
  short r, j;
  double logP, x;

  logP = 0;
  for(r = 0; r < R; r++){
    x = y[r]; for(j = 0; j < J_sel; j++) x -= X[r][j]*beta_mc[j];
    logP += -0.5*log(var_mc) - x*x/(2*var_mc);
  }

  return logP;
}
