# Supplementary material for: Bayesian model evidence as a practical alternative to deviance information criterion
Source: R Soc Open Sci. 2018 Mar 21;5(3):171519. doi: 10.1098/rsos.171519 (PMC5882686; doi:10.1098/rsos.171519)
Supplement: Illustrative code for linear regression model [file rsos171519supp2.zip › rsos171519supp3.cc]

// This algorithm investigates the computational efficiency of model evidence and DIC measures applied to a simple mixed model

// The code is compiled in unix using g++ mixed_model_code.cc -O3 and run using ./a.out

using namespace std;

#include <stdio.h>
#include <stdlib.h>
#include <fstream>
#include <iostream>
#include <math.h>
#include <time.h>
#include <sstream>
#include <iomanip>
#include <string>

const short Rmax = 1000;            // The maximum number of observations
const short Jmax = 100;             // The maximum number of fixed effects
const short Kmax = 100;             // The maximum number of chains
const short SS = 0, dic3 = 3, dic4 = 4, dic5 = 5, dic6 = 6;

const long Ninit = 2000;            // The burnin time
const long N = 10000;               // The number of mcmc updates
const double PI = 3.141592654;

long i;                             // Indexes sample number
short K;                            // The number of MCMC chains
short R;                            // The number of observations
short npop;                         // The number of the population
short ngen;                         // The number of generations
double y[Rmax];                     // Stores observations
short X[Rmax][Jmax];                // The design matrix
short J_sim;                        // The number of fixed effects for the simulated data
short J_sel;                        // The number of fixed effects when model selection is being done
double omegasq;                     // The random effect variance used in the simulated data
double etasq;                       // The environmental variance used in the simulated data
double beta[Jmax];                  // The values for the fixed effects in the simulated data
short sire[Rmax];                   // The sire and sam for an individual
short dam[Rmax];
double AAinv[Rmax][Rmax];           // Represents the relationship matrix
const short AAinvlistmax = 100;
short nAAinvlist[Rmax];
short AAinvlist[Rmax][AAinvlistmax];
short nAAinvlist2[Rmax];
short AAinvlist2[Rmax][AAinvlistmax];
double fac[Rmax];
double a[Rmax];
double sumv, sumv2, sum_fix[Jmax], Xsum[Jmax][Jmax], sumf[Jmax];  // Temporary variables
double omegasq_av, etasq_av, beta_av[Jmax];
double omegasq_st, etasq_st, beta_st[Jmax];
double omegasq_min, omegasq_max;    // The prior bounds on the parameters
double etasq_min, etasq_max;
double beta_min[Jmax];
double beta_max[Jmax];
double ntr_swap[Kmax];              // The number of swaps which are attempeted
double nac_swap[Kmax];              // The number of swaps which are accepted
double *msmav, *msmsqav;            // Store model selection measures to then assess convergence later
double algtime = 0;                 // The algorithm time
short tuneparam = 1;                // Parameters are tuned during the burnin phase

class Chain                         // Defines an MCMC chain
{
  public:
    double phi;                     // The inverse temperature
    double logOP;                   // The log of the observation probability

    double omegasq_mc;              // The inferred value for the variance of the random effect
    double etasq_mc;                // The inferred value for the variance of the environmental effect
    double beta_mc[Jmax];           // The inferred value for the fixed effects
    double a_mc[Rmax];

    double jump_omegasq;            // The MH jumping size for omegasq
    double jump_etasq;              // The MH jumping size for etasq
    double jump_beta[Jmax];         // The MH jumping size for the fixed effects

    double ntr_omegasq, nac_omegasq;   // Measured MH acceptance rates
    double ntr_etasq, nac_etasq;
    double ntr_beta[Jmax], nac_beta[Jmax];

    void initialise_chain();
    void sample_from_model();
    void update();
    double observation_probability();
    double likelihood();
    void param_prop(short calcav);
    double like();
    double obsav(short type);
};
Chain* ch[Kmax];

void steppingstone();
void DIC3();
void DIC4();
void DIC5();
void DIC6();
void swapchain();
void simulate_data();
void initialise();

double ran(){ double r = double(rand())/RAND_MAX; return r;}
double normal(double mu, double sd){ return mu + sd*sqrt(-2*log(ran()))*cos(2*3.141592654*ran());}

int main (int argc, char *argv[])
{
  short rep, nrep, k, j, type;
  double sum;

  J_sim = 5;                                                                                          // The numnber of fixed effects when simulating data
  J_sel = 5;                                                                                          // The number of fixed effetcs when selecting a model
  ngen = 4;                                                                                           // The number of generations
  npop = 50;                                                                                          // The population per generation
  nrep = 5;                                                                                           // The number of replicates used to estimate CPU time
  omegasq = 0.5;                                                                                      // The variance in the random effect
  etasq = 0.5;                                                                                        // The variance in the environmental effect

  type = SS; K = 20;                                                                                  // Parameters for model selection measure using MEMCMC
  //type = dic3; K = 1;                                                                               // Parameters for model selection measure using DIC3
  //type = dic4; K = 1;                                                                               // Parameters for model selection measure using DIC4
  //type = dic5; K = 1;                                                                               // Parameters for model selection measure using DIC5
  //type = dic6; K = 1;                                                                               // Parameters for model selection measure using DIC6

  simulate_data();                                                                                    // Simulate a set of observations from the model

  initialise();                                                                                       // Performs initialisation

  for(rep = 0; rep < nrep; rep++){                                                                    // Iterates over a number of replicates 
    cout << rep << " Replicate\n";

    switch(type){
    case SS: steppingstone(); break;
    case dic3: DIC3(); break;
    case dic4: DIC4(); break;
    case dic5: DIC5(); break;
    case dic6: DIC6(); break;
    }
  }

  cout << "\n";                                                                                       // Outputs results
  for(k = 1; k < K; k++){
    cout << "Swapping probability between chain " << k << " and chain " << k+1 << "  " << nac_swap[k]/ntr_swap[k] << "\n";
  }
  cout << "\n";
  for(k = 1; k <= K; k++){
    if(!(type == SS && k == K)){
      cout << "Chain " << k << ":\n";
      cout << "omegasq acceptance rate: " << ch[k]->nac_omegasq / ch[k]->ntr_omegasq << "\n";
      cout << "etasq acceptance rate: " << ch[k]->nac_etasq / ch[k]->ntr_etasq << "\n";
      for(j = 0; j < J_sel; j++) cout << "Fixed effect acceptance rate: " << ch[k]->nac_beta[j] / ch[k]->ntr_beta[j] << "\n";
    }
  }
  cout << "\n";

  cout << "Model selection measure estimate: " << msmav[N-1]/nrep << "\n";

  sum = 0;
  for(i = 100; i < N; i++) sum += log(sqrt(msmsqav[i]/nrep - (msmav[i]/nrep)*(msmav[i]/nrep))) + 0.5*log(i*algtime/(CLOCKS_PER_SEC*N*nrep));
  sum /= (N-100);

  cout << "Time taken to get to an accuracy of 0.2: " << pow(exp(sum)/0.2,2) << "\n";
}

void steppingstone()                                                                                     // Runs the steppingstone algorithm
{
  short k;
  long n;
  double logme, msm, sum[K];

  for(k = 1; k < K; k++) sum[k] = 0;

  n = 0;
  for(i = 0; i < N; i++){
    algtime -= clock();
    for(k = 1; k < K; k++) ch[k]->update();                                                             // Performs an update on chains 1 to K-1
    ch[K]->sample_from_model();                                                                         // Samples from the prior for chain K

    swapchain();                                                                                        // Swaps states between chains
    algtime += clock();

    n++; for(k = 1; k < K; k++) sum[k] += exp(ch[k+1]->logOP*(ch[k]->phi - ch[k+1]->phi));              // Calculates the log of the evidence from Eq.(2.3) in the paper
    logme = 0; for(k = 1; k < K; k++) logme += log(sum[k]/n);

    msm = -2*logme;                                                                                     // Calculates the model selection measure
    msmav[i] += msm; msmsqav[i] += msm*msm;
  }
}

void DIC3()                                                                                              // Calculates DIC3 from Eq.(3.4)
{
  short j, r;
  long nav;
  double Lobav, Lobav2, msm;

  Lobav = 0; Lobav2 = 0; nav = 0;

  for(i = 0; i < N; i++){
    algtime -= clock();
    ch[1]->update();
    algtime += clock();

    if(i%20 == 0){
      Lobav += ch[1]->logOP;
      Lobav2 += ch[1]->obsav(0);
      nav++;
    }
    msm = -2*Lobav/nav + 2*(Lobav2/nav - Lobav/nav);                                            // DIC3 from Eq.(3.4)
    msmav[i] += msm; msmsqav[i] += msm*msm;
  }
}

void DIC4()                                                                                              // Calculates DIC4 from Eq.(3.4)
{
  short j, r;
  long nav;
  double Lobav, Lobavsq, msm;

  Lobav = 0; Lobavsq = 0; nav = 0;

  for(i = 0; i < N; i++){
    algtime -= clock();
    ch[1]->update();
    algtime += clock();

    Lobav += ch[1]->logOP;
    Lobavsq += (ch[1]->logOP)*(ch[1]->logOP);
    nav++;

    msm = -2*Lobav/nav + 2*(Lobavsq/nav - (Lobav/nav)*(Lobav/nav));                                            // DIC4 from Eq.(3.4)
    msmav[i] += msm; msmsqav[i] += msm*msm;
  }
}

void DIC5()                                                                                              // Calculates DIC5 from Eq.(3.5)
{
  short j, r;
  long nav;
  double Lobav, Lobav2, msm;

  Lobav = 0; Lobav2 = 0; nav = 0;

  for(i = 0; i < N; i++){
    algtime -= clock();
    ch[1]->update();
    algtime += clock();

    if(i%20 == 0){
      Lobav += ch[1]->logOP + ch[1]->likelihood();
      Lobav2 += ch[1]->obsav(1);
      nav++;
    }
    msm = -2*Lobav/nav + 2*(Lobav2/nav - Lobav/nav);                                            // DIC5 from Eq.(3.5)
    msmav[i] += msm; msmsqav[i] += msm*msm;
  }
}

void DIC6()                                                                                              // Calculates DIC6 from Eq.(3.5)
{
  short j, r;
  long nav;
  double Lobav, Lobavsq, msm, L;

  Lobav = 0; Lobavsq = 0; nav = 0;

  for(i = 0; i < N; i++){
    algtime -= clock();
    ch[1]->update();
    algtime += clock();

    L = ch[1]->logOP + ch[1]->likelihood();
    Lobav += L;
    Lobavsq += L*L;
    nav++;

    msm = -2*Lobav/nav + 2*(Lobavsq/nav - (Lobav/nav)*(Lobav/nav));                                            // DIC6 from Eq.(3.5)
    msmav[i] += msm; msmsqav[i] += msm*msm;
  }
}

double Chain::obsav(short type)
{
  short j;
  double L;

  omegasq_st = omegasq_mc; etasq_st = etasq_mc; for(j = 0; j < J_sel; j++) beta_st[j] = beta_mc[j];

  param_prop(1);    // This procedure calculates the average parameter set given a particular state x,  i.e. <theta>_theta|x

  omegasq_mc = omegasq_av; etasq_mc = etasq_av; for(j = 0; j < J_sel; j++) beta_mc[j] = beta_av[j];

  switch(type){
    case 0: L = observation_probability(); break;
    case 1: L = observation_probability()+likelihood(); break;
  }

  omegasq_mc = omegasq_st; etasq_mc = etasq_st; for(j = 0; j < J_sel; j++) beta_mc[j] = beta_st[j];
  return L;
}


void simulate_data()                                                                                  // Simulates data
{
  short j, jj, r, rr, g, p, diag;
  double sum;

  R = npop*ngen;

  for(r = 0; r < R; r++){ sire[r] = -1; dam[r] = -1;}              // initialises a randomly mating population

  for(g = 1; g < ngen; g++){
    for(p = 0; p < npop; p++){
      sire[g*npop+p] = (g-1)*npop+short(ran()*npop);
      do{
        dam[g*npop+p] = (g-1)*npop+short(ran()*npop);
      }while(dam[g*npop+p] == sire[g*npop+p]);
    }
  }

  for(r = 0; r < R; r++) for(rr = 0; rr < R; rr++) AAinv[r][rr] = 0;

  for(r = 0; r < R; r++){
    if(sire[r] == -1) diag = 1;
    else{
      diag = 2;
      AAinv[sire[r]][sire[r]] += (-0.5)*(-0.5)*diag;
      AAinv[dam[r]][dam[r]] += (-0.5)*(-0.5)*diag;
      AAinv[sire[r]][dam[r]] += (-0.5)*(-0.5)*diag;
      AAinv[dam[r]][sire[r]] += (-0.5)*(-0.5)*diag;
      AAinv[r][sire[r]] += (-0.5)*diag;
      AAinv[sire[r]][r] += (-0.5)*diag;
      AAinv[r][dam[r]] += (-0.5)*diag;
      AAinv[dam[r]][r] += (-0.5)*diag;
    }
    AAinv[r][r] += diag;
  }

  for(r = 0; r < R; r++){
    nAAinvlist[r] = 0;
    nAAinvlist2[r] = 0;

    for(rr = 0; rr < R; rr++){
      if(rr != r && AAinv[r][rr] != 0){
        AAinvlist[r][nAAinvlist[r]] = rr;
        nAAinvlist[r]++; if(nAAinvlist[r] >= AAinvlistmax) cout << "AAinvListmax\n";
      }

      if(rr != r && AAinv[r][rr] != 0 && rr < r){
        AAinvlist2[r][nAAinvlist2[r]] = rr;
        nAAinvlist2[r]++; if(nAAinvlist2[r] > AAinvlistmax) cout << "AAinvListmax\n";
      }
    }
  }

  for(r = 0; r < Rmax; r++){                                                                          // Sets up a random design matrix
    X[r][0] = 1;
    for(j = 1; j < Jmax; j++){
      if(ran() < 0.5) X[r][j] = 1; else X[r][j] = 0;
    }
  }

  for(j = 0; j < Jmax; j++){
    for(jj = 0; jj < Jmax; jj++){
      sum = 0; for(r = 0; r < R; r++) sum += X[r][j]*X[r][jj];
      Xsum[j][jj] = sum;
    }
  }

  beta[0] = 0; for(j = 1; j < Jmax; j++) beta[j] = 0.5;

  for(r = 0; r < R; r++){                                                                                        // Simulates from the model
    if(sire[r] == -1){
      fac[r] = 1;
      a[r] = normal(0,sqrt(omegasq));
    }
    else{
      fac[r] = 1.0/2;
      a[r] = 0.5*(a[sire[r]]+a[dam[r]]) + normal(0,sqrt(omegasq/2));
    }

    y[r] = a[r];
    for(j = 0; j < J_sim; j++) y[r] += X[r][j]*beta[j];
    y[r] += normal(0,sqrt(etasq));
  }
}

void initialise()                                                                                     // Initialises prior and other variables
{
  short j, k, r;
  long i;

  for(j = 0; j < J_sel; j++){ beta_min[j] = -2; beta_max[j] = 2;}                                    // Sets priors on parameters
  omegasq_min = 0.1; omegasq_max = 2;
  etasq_min = 0.1; etasq_max = 2;

  msmav = new double[N]; msmsqav = new double[N];
  for(i = 0; i < N; i++){ msmav[i] = 0; msmsqav[i] = 0;}

  for(k = 0; k < Kmax; k++){ ntr_swap[k] = 0; nac_swap[k] = 0;}

  for(k = 1; k <= K; k++){                                                                              // Utilises the temperature selection scheme in Eq.(2.4)
    ch[k] = new Chain;
    ch[k]->initialise_chain();
    if(K == 1) ch[k]->phi = 1;
    else ch[k]->phi = pow((K-k)/(K-1.0),5);
    cout << "Inverse temperature of chain " << k << " = " << ch[k]->phi << "\n";
  }

  for(k = 1; k <= K; k++){
    if(k > 1){
      for(j = 0; j < J_sel; j++) ch[k]->beta_mc[j] = ch[k-1]->beta_mc[j];                              // Copies last state from previous chain
      for(r = 0; r < R; r++) ch[k]->a_mc[r] = ch[k-1]->a_mc[r];                              // Copies last state from previous chain
      ch[k]->omegasq_mc = ch[k-1]->omegasq_mc;
      ch[k]->etasq_mc = ch[k-1]->etasq_mc;
      ch[k]->logOP = ch[k-1]->logOP;
    }

    cout << "Initialising chain " << k << "\n";
    for(i = 0; i < Ninit; i++) ch[k]->update();
  }
  tuneparam = 0;
}

void Chain::initialise_chain()                                                                        // Initialises a new chain
{
  short j, r;

  for(j = 0; j < J_sel; j++){ ntr_beta[j] = 0; nac_beta[j] = 0;}
  ntr_omegasq = 0; nac_omegasq = 0;
  ntr_etasq = 0; nac_etasq = 0;
  for(j = 0; j < J_sel; j++) jump_beta[j] = 0.1;
  omegasq_mc = omegasq; etasq_mc = etasq;
  for(r = 0; r < R; r++) a_mc[r] = a[r];
  for(j = 0; j < J_sel; j++) beta_mc[r] = beta[r];
  jump_omegasq = 0.01;
  jump_etasq = 0.01;
}

void Chain::sample_from_model()                                                                       // Samples directly from the model
{
  short j, r;

  omegasq_mc = omegasq_min + ran()*(omegasq_max-omegasq_min);
  etasq_mc = etasq_min + ran()*(etasq_max-etasq_min);
  for(j = 0; j < J_sel; j++) beta_mc[j] = beta_min[j] + ran()*(beta_max[j] - beta_min[j]);

  for(r = 0; r < R; r++){
    if(sire[r] == -1){
      a_mc[r] = normal(0,sqrt(omegasq_mc));
    }
    else{
      a_mc[r] = 0.5*(a_mc[sire[r]]+a_mc[dam[r]]) + normal(0,sqrt(omegasq_mc/2));
    }
  }

  logOP = observation_probability();
}

void swapchain()                                                                                      // Swaps chains with different temperatures
{
  short k, j, r;
  double al, temp;

  for(k = 1; k < K; k++){
    al = exp((ch[k+1]->logOP - ch[k]->logOP)*(ch[k]->phi - ch[k+1]->phi));                              // This is the MH probability from Eq.(C4) in Appendix C

    ntr_swap[k]++;
    if(ran() < al){
      nac_swap[k]++;

      temp = ch[k]->logOP; ch[k]->logOP = ch[k+1]->logOP; ch[k+1]->logOP = temp;
      temp = ch[k]->omegasq_mc; ch[k]->omegasq_mc = ch[k+1]->omegasq_mc; ch[k+1]->omegasq_mc = temp;
      temp = ch[k]->etasq_mc; ch[k]->etasq_mc = ch[k+1]->etasq_mc; ch[k+1]->etasq_mc = temp;
      for(j = 0; j < J_sel; j++){ temp = ch[k]->beta_mc[j]; ch[k]->beta_mc[j] = ch[k+1]->beta_mc[j]; ch[k+1]->beta_mc[j] = temp;}
      for(r = 0; r < R; r++){ temp = ch[k]->a_mc[r]; ch[k]->a_mc[r] = ch[k+1]->a_mc[r]; ch[k+1]->a_mc[r] = temp;}
    }
  }
}

void Chain::update()                                                                                   // Performs "update"
{
  long r, rr, ii, j;
  double sum, etasqeff, var, mu, yss;

  param_prop(0);

  etasqeff = etasq_mc/phi;                                                                    // Gibbs sampling for random effects

  for(r = 0; r < R; r++){
    sum = 0;
    for(ii = 0; ii < nAAinvlist[r]; ii++){
      rr = AAinvlist[r][ii];
      sum += AAinv[r][rr]*a_mc[rr];
    }

    var = omegasq_mc*etasqeff/(omegasq_mc + etasqeff*AAinv[r][r]);

    yss = y[r]; for(j = 0; j < J_sel; j++) yss -= X[r][j]*beta_mc[j];
    mu = var*(yss/etasqeff  - sum/omegasq_mc);

    a_mc[r] = normal(mu,sqrt(var));
  }

  logOP = observation_probability();
}

void Chain::param_prop(short calcav)                                                                               // makes parameter proposals for fixed x
{
  short r, rr, j, ii, loop, loopmax = 20;
  double d, Li, Lf, temp, al, nav;

  if(calcav == 1){ omegasq_av = 0; etasq_av = 0; for(j = 0; j < J_sel; j++) beta_av[j] = 0; nav = 0; loopmax = 1000;}
  else loopmax = 20;

  sumv = 0; sumv2 = 0;
  for(j = 0; j < J_sel; j++) sumf[j] = 0;

  for(r = 0; r < R; r++){
    d = y[r]-a_mc[r];
    sumv += d*d;
    for(j = 0; j < J_sel; j++) sumf[j] -= 2*d*X[r][j];

    sumv2 += a_mc[r]*a_mc[r]*AAinv[r][r];
    for(ii = 0; ii < nAAinvlist2[r]; ii++){
      rr = AAinvlist2[r][ii];
      sumv2 += 2*a_mc[r]*a_mc[rr]*AAinv[r][rr];
    }
  }

  Li = like();
  for(loop = 0; loop < loopmax; loop++){
    if(calcav == 1){ omegasq_av += omegasq_mc; etasq_av += etasq_mc; for(j = 0; j < J_sel; j++) beta_av[j] += beta_mc[j]; nav++;}

    temp = omegasq_mc;                                                                                            // Proposes change to omegasq
    omegasq_mc += normal(0,jump_omegasq);
    if(omegasq_mc < omegasq_min || omegasq_mc > omegasq_max) al = 0;
    else{
      Lf = like();
      al = exp(Lf - Li);
    }

    ntr_omegasq++;
    if(ran() < al){
      nac_omegasq++;
      Li = Lf;
      if(tuneparam == 1) jump_omegasq *= 1.01;    // Tunes jumping size in correspondance with Appendix B
    }
    else{
      omegasq_mc = temp;
      if(tuneparam == 1) jump_omegasq *= 0.995;    // Tunes jumping size in correspondance with Appendix B
    }

    temp = etasq_mc;                                                                                            // Proposes change to etasq
    etasq_mc += normal(0,jump_etasq);
    if(etasq_mc < etasq_min || etasq_mc > etasq_max) al = 0;
    else{
      Lf = like();
      al = exp(Lf - Li);
    }

    ntr_etasq++;
    if(ran() < al){
      nac_etasq++;
      Li = Lf;
      if(tuneparam == 1) jump_etasq *= 1.01;    // Tunes jumping size in correspondance with Appendix B
    }
    else{
      etasq_mc = temp;
      if(tuneparam == 1) jump_etasq *= 0.995;    // Tunes jumping size in correspondance with Appendix B
    }

    for(j = 0; j < J_sel; j++){
      temp = beta_mc[j];
      beta_mc[j] += normal(0,jump_beta[j]);

      if(beta_mc[j] < beta_min[j] || beta_mc[j] > beta_max[j]) al = 0;
      else{
        Lf = like();
        al = exp(Lf - Li);
      }

      ntr_beta[j]++;
      if(ran() < al){
        nac_beta[j]++;
        Li = Lf;
        if(tuneparam == 1) jump_beta[j] *= 1.01;     // Tunes jumping size in correspondance with Appendix B
      }
      else{
        beta_mc[j] = temp;
        if(tuneparam == 1) jump_beta[j] *= 0.995;    // Tunes jumping size in correspondance with Appendix B
      }
    }
  }

  if(calcav == 1){ omegasq_av /= nav; etasq_av /= nav; for(j = 0; j < J_sel; j++) beta_av[j] /= nav;}
}

double Chain::like()
{
  short j, jj;
  double sum;

  sum = sumv;
  for(j = 0; j < J_sel; j++){
    sum += sumf[j]*beta_mc[j];
    for(jj = 0; jj < J_sel; jj++) sum += Xsum[j][jj]*beta_mc[j]*beta_mc[jj];
  }

  return (-R*phi/2.0)*log(etasq_mc) - sum*phi/(2*etasq_mc) - (R/2.0)*log(omegasq_mc) - sumv2/(2*omegasq_mc);
}


double Chain::observation_probability()                                                                   // Calculates the observation probability from Eq.(5.5)
{
  short r, j;
  double logP, x;

  logP = 0;
  for(r = 0; r < R; r++){
    x = y[r]-a_mc[r]; for(j = 0; j < J_sel; j++) x -= X[r][j]*beta_mc[j];
    logP += -0.5*log(etasq_mc) - x*x/(2*etasq_mc);
  }

  return logP;
}

double Chain::likelihood()                                                                                // Calculates the latent process likelihood from Eq.(5.6)
{
  double L, mu, var;
  long r;

  L = 0; 
  for(r = 0; r < R; r++){ 
    if(sire[r] == -1) mu = 0; else mu = 0.5*(a_mc[sire[r]]+a_mc[dam[r]]);
    var = omegasq_mc*fac[r];
    L += -0.5*log(2*PI*var) - (a_mc[r]-mu)*(a_mc[r]-mu)/(2*var);
  }
  return L;
}
