# Supplementary material for: Bayesian model evidence as a practical alternative to deviance information criterion
Source: R Soc Open Sci. 2018 Mar 21;5(3):171519. doi: 10.1098/rsos.171519 (PMC5882686; doi:10.1098/rsos.171519)
Supplement: Illustrative code for mixed model [file rsos171519supp3.zip]

Archive with 1 entries (1 files):
- rsos171519supp3.cc
