# Supplementary material for: Bayesian model evidence as a practical alternative to deviance information criterion
Source: R Soc Open Sci. 2018 Mar 21;5(3):171519. doi: 10.1098/rsos.171519 (PMC5882686; doi:10.1098/rsos.171519)
Supplement: Illustrative code for epidemiological models [file rsos171519supp4.zip › rsos171519supp4.cc]

// This algorithm investigates the computational efficiency of model evidence and DIC measures applied to a simple mixed model

// The code is compiled in unix using g++ epidemic_code.cc -O3 and run using ./a.out

using namespace std;

#include <stdio.h>
#include <stdlib.h>
#include <fstream>
#include <iostream>
#include <math.h>
#include <time.h>
#include <sstream>
#include <iomanip>
#include <string>

const long Sinit = 10000;            // The burnin time
const long Smax = 100000;           // The number of mcmc updates
const short ntest = 10;             // The number of diagnostic tests
const short Kmax = 100;             // The maximum number of chains
const double tmax = 100;            // The time of the last observation
const short N = 50;                 // The number of individuals
const double lneg = -1000000000;    // A large negative number
const short SS = 0, dic3 = 3, dic4 = 4, dic5 = 5, dic6 = 6;
const short SEI = 0, SI = 1, SIR = 2, SEIR = 3;
const short S = 0, E = 1, I = 2, R = 3;
const short evmax = 1000;           // The maximum possible number of events

long s;                             // Indexes sample number
short K;                            // The number of MCMC chains
double testt[ntest];                // The timing for the tests

double Se=0.8, Sp=0.95;             // The sensitivity and specificity of the diagnostic test

double beta_min, beta_max;          // Bounds for flat prior limits
double tau_min, tau_max;
double gam_min, gam_max;

short model_sim, model_sel;         // Which model is simulated from and which is selected for inference

short ev_sim[evmax];                // The simulated event sequence
double evt_sim[evmax];
short evstat_sim[evmax];
short nev_sim;

short test_result[N][ntest];        // The disgnostic measurements (ths makes up the data y)

double beta, tau, gam;              // Transition parameters
double Nbeta, betanum, Ntau, taunum, Ngam, gamnum, con;  // Temporary variables
double beta_av, tau_av, gam_av;     // Stores average quantities

double ntr_swap[Kmax];              // The number of swaps which are attempeted
double nac_swap[Kmax];              // The number of swaps which are accepted

double *msmav, *msmsqav;            // Store model selection measures to then assess convergence later
double algtime = 0;                 // The algorithm time
short tuneparam = 1;                // Parameters are tuned during the burnin phase

class Chain                         // Defines an MCMC chain
{
  public:
    double phi;                     // The inverse temperature
    double logOP;                   // The log of the observation probability
    double logL;                    // The log of the likelihood

    double beta_mc, tau_mc, gam_mc; // Inferred model paramters

    short ev[evmax];                // The infered event sequence
    double evt[evmax];
    short evstat[evmax];
    short nev;

    double jump_beta, jump_tau, jump_gam;  // The MH jumping sizes
    double jump_move;

    double ntr_beta, nac_beta;             // Used to calculate acceptance ratios
    double ntr_tau, nac_tau;
    double ntr_gam, nac_gam;
    double ntr_move, nac_move;
    double ntr_add, nac_add;
    double ntr_rem, nac_rem;

    void update();                         // Functions
    void sample_from_model();
    double observation_probability();
    double likelihood();
    double obsav(short type);
    void initialise_chain();
    void param_prop(short calcav);
    double like();
    void moveevent();
    void rem(short e);
    short add(double t, short i, short st);
    void addrem();
};
Chain* ch[Kmax];

void steppingstone();
void DIC3();
void DIC4();
void DIC5();
void DIC6();
void swapchain();
void simulate_data();
void initialise();

double ran(){ double r = double(rand())/RAND_MAX; return r;}                                          // Generates a uniform random number between 0 and 1
double normal(double mu, double sd){ return mu + sd*sqrt(-2*log(ran()))*cos(2*3.141592654*ran());}    // Generates a normally distributed quantity

int main (int argc, char *argv[])
{
  short rep, nrep, k, j, type;
  double sum;

  for(j = 0; j < 100; j++) sum = ran();

  nrep = 5;                                                                                           // The number of replicates used to estimate CPU time

  model_sim = SEI;                                                                                    // The model used for simulation
  model_sel = SEI;                                                                                    // The model used for inference

  switch(model_sim){
    case SI: beta = 0.002; break;
    case SEI: beta = 0.003; tau = 0.1; break;
    case SIR: beta = 0.004; gam = 0.05;  break;
    case SEIR: beta = 0.004; tau = 0.1; gam = 0.05; break;
  }

  type = SS; K = 10;                                                                                // Parameters for model selection measure using SS
  //type = dic3; K = 1;                                                                                 // Parameters for model selection measure using DIC3
  //type = dic4; K = 1;                                                                               // Parameters for model selection measure using DIC4
  //type = dic5; K = 1;                                                                               // Parameters for model selection measure using DIC5
  //type = dic6; K = 1;                                                                               // Parameters for model selection measure using DIC6

  do{ simulate_data();}while(nev_sim < 10);                                                           // Simulate a set of observations from the model

  initialise();                                                                                       // Performs initialisation

  for(rep = 0; rep < nrep; rep++){                                                                    // Iterates over a number of replicates 
    cout << rep << " Replicate\n";

    switch(type){
      case SS: steppingstone(); break;
      case dic3: DIC3(); break;
      case dic4: DIC4(); break;
      case dic5: DIC5(); break;
      case dic6: DIC6(); break;
    }
  }

  cout << "\n";                                                                                       // Outputs results
  for(k = 1; k < K; k++){
    cout << "Swapping probability between chain " << k << " and chain " << k+1 << "  " << nac_swap[k]/ntr_swap[k] << "\n";
  }
  cout << "\n";
  for(k = 1; k <= K; k++){
    if(!(type == SS && k == K)){
      cout << "Chain " << k << ":\n";
      cout << "beta acceptance rate: " << ch[k]->nac_beta / ch[k]->ntr_beta << "\n";
      cout << "tau acceptance rate: " << ch[k]->nac_tau / ch[k]->ntr_tau << "\n";
      cout << "gam acceptance rate: " << ch[k]->nac_gam / ch[k]->ntr_gam << "\n";
      cout << "move event acceptance rate: " << ch[k]->nac_move / ch[k]->ntr_move << "\n";
      cout << "add event acceptance rate: " << ch[k]->nac_add / ch[k]->ntr_add << "\n";
      cout << "remove event acceptance rate: " << ch[k]->nac_rem / ch[k]->ntr_rem << "\n";
    }
  }
  cout << "\n";

  cout << "Model selection measure estimate: " << msmav[Smax-1]/nrep << "\n";

  sum = 0;
  for(s = 100; s < Smax; s++) sum += log(sqrt(msmsqav[s]/nrep - (msmav[s]/nrep)*(msmav[s]/nrep))) + 0.5*log(s*algtime/(CLOCKS_PER_SEC*Smax*nrep));
  sum /= (Smax-100);

  cout << "Time taken to get to an accuracy of 0.2: " << pow(exp(sum)/0.2,2) << "\n";
}

void steppingstone()                                                                                     // Runs the steppingstone algorithm
{
  short k;
  long n;
  double logme, msm, sum[K];

  for(k = 1; k < K; k++) sum[k] = 0;

  n = 0;
  for(s = 0; s < Smax; s++){
    algtime -= clock();
    for(k = 1; k < K; k++) ch[k]->update();                                                             // Performs an update on chains 1 to K-1
    ch[K]->sample_from_model();                                                                         // Samples from the prior for chain K

    swapchain();                                                                                        // Swaps states between chains
    algtime += clock();

    n++; for(k = 1; k < K; k++) sum[k] += exp(ch[k+1]->logOP*(ch[k]->phi - ch[k+1]->phi));              // Calculates the log of the evidence from Eq.(2.3) in the paper
    logme = 0; for(k = 1; k < K; k++) logme += log(sum[k]/n);

    msm = -2*logme;                                                                                     // Calculates the model selection measure
    msmav[s] += msm; msmsqav[s] += msm*msm;
  }
}

void DIC3()                                                                                              // Calculates DIC3 from Eq.(3.4)
{
  short j, r;
  long nav;
  double Lobav, Lobav2, msm;

  Lobav = 0; Lobav2 = 0; nav = 0;

  for(s = 0; s < Smax; s++){
    algtime -= clock();
    ch[1]->update();
    algtime += clock();

    if(s%20 == 0){
      Lobav += ch[1]->logOP;
      Lobav2 += ch[1]->obsav(0);
      nav++;
    }
    msm = -2*Lobav/nav + 2*(Lobav2/nav - Lobav/nav);                                            // DIC3 from Eq.(3.4)
    msmav[s] += msm; msmsqav[s] += msm*msm;
  }
}

void DIC4()                                                                                              // Calculates DIC4 from Eq.(3.4)
{
  short j, r;
  long nav;
  double Lobav, Lobavsq, msm;

  Lobav = 0; Lobavsq = 0; nav = 0;

  for(s = 0; s < Smax; s++){
    algtime -= clock();
    ch[1]->update();
    algtime += clock();

    Lobav += ch[1]->logOP;
    Lobavsq += (ch[1]->logOP)*(ch[1]->logOP);
    nav++;

    msm = -2*Lobav/nav + 2*(Lobavsq/nav - (Lobav/nav)*(Lobav/nav));                                            // DIC4 from Eq.(3.4)
    msmav[s] += msm; msmsqav[s] += msm*msm;
  }
}

void DIC5()                                                                                              // Calculates DIC5 from Eq.(3.5)
{
  short j, r;
  long nav;
  double Lobav, Lobav2, msm;

  Lobav = 0; Lobav2 = 0; nav = 0;

  for(s = 0; s < Smax; s++){
    algtime -= clock();
    ch[1]->update();
    algtime += clock();

    if(s%20 == 0){
      Lobav += ch[1]->logOP + ch[1]->logL;
      Lobav2 += ch[1]->obsav(1);
      nav++;
    }
    msm = -2*Lobav/nav + 2*(Lobav2/nav - Lobav/nav);                                            // DIC5 from Eq.(3.5)
    msmav[s] += msm; msmsqav[s] += msm*msm;
  }
}

void DIC6()                                                                                              // Calculates DIC6 from Eq.(3.5)
{
  short j, r;
  long nav;
  double Lobav, Lobavsq, msm, L;

  Lobav = 0; Lobavsq = 0; nav = 0;

  for(s = 0; s < Smax; s++){
    algtime -= clock();
    ch[1]->update();
    algtime += clock();

    L = ch[1]->logOP + ch[1]->logL;
    Lobav += L;
    Lobavsq += L*L;
    nav++;

    msm = -2*Lobav/nav + 2*(Lobavsq/nav - (Lobav/nav)*(Lobav/nav));                                            // DIC6 from Eq.(3.5)
    msmav[s] += msm; msmsqav[s] += msm*msm;
  }
}

double Chain::obsav(short type)
{
  short j;
  double L, beta_st, tau_st, gam_st;

  beta_st = beta_mc; tau_st = tau_mc; gam_st = gam_mc;

  param_prop(1);    // This procedure calculates the average parameter set given a particular state x,  i.e. <theta>_theta|x
  beta_mc = beta_av; tau_mc = tau_av; gam_mc = gam_av;

  switch(type){
    case 0: L = observation_probability(); break;
    case 1: L = observation_probability()+likelihood(); break;
  }

  beta_mc = beta_st; tau_mc = tau_st; gam_mc = gam_st;
  return L;
}


void simulate_data()                                                                                  // Simulates data y using the Gillespie algorithm
{
  short i, SS, EE, II, RR, j, stat[N];
  double num, t, tma, rsum, r[N], rsum_st[N];

  for(i = 0; i < ntest; i++) testt[i] = tmax*double(i+1)/ntest;

  ofstream plot("GP/plot");   // Used to plot the simulated data

  stat[0] = I; for(i = 1; i < N; i++) stat[i] = S;

  t = 0;
  nev_sim = 0;
  for(j = 0; j < ntest; j++){
    tma = testt[j];

    while(1 == 1){
      SS = 0; II = 0; EE = 0; RR = 0;
      for(i = 0; i < N; i++){
        switch(stat[i]){
          case S: SS++; break;
          case E: EE++; break;
          case I: II++; break;
          case R: RR++; break;
        }
      }

      plot << t << " " << SS << " " << EE <<" " << II << " " << RR << "\n";

      rsum = 0;
      for(i = 0; i < N; i++){
        switch(model_sim){
          case SEI:
            switch(stat[i]){
              case S: r[i] = beta*II; break;
              case E: r[i] = tau; break;
              case I: r[i] = 0; break;
            }
            break;
          case SI:
            switch(stat[i]){
              case S: r[i] = beta*II; break;
              case I: r[i] = 0; break;
            }
            break;
 
          case SIR:
            switch(stat[i]){
              case S: r[i] = beta*II; break;
              case I: r[i] = gam; break;
              case R: r[i] = 0; break;
            }
            break;

          case SEIR:
            switch(stat[i]){
              case S: r[i] = beta*II; break;
              case E: r[i] = tau; break;
              case I: r[i] = gam; break;
              case R: r[i] = 0; break;
            }
            break;
        }
        rsum += r[i];
        rsum_st[i] = rsum;
      }

      if(rsum == 0) t = tma;
      else{
        t += -log(ran())/rsum;
        if(t > tma) t = tma;
      }
      plot << t << " " << SS << " " << EE <<" " << II << " " << RR << "\n";
      if(t == tma) break;

      num = ran()*rsum; i = 0; while(num > rsum_st[i]) i++;

      ev_sim[nev_sim] = i;
      evt_sim[nev_sim] = t;
      evstat_sim[nev_sim] = stat[i];
      nev_sim++; if(nev_sim > evmax) cout << "event max problem\n";

      switch(model_sim){
        case SEI:
          switch(stat[i]){
            case S: stat[i] = E; break;
            case E: stat[i] = I; break;
          }
          break;

        case SI:
          switch(stat[i]){
            case S: stat[i] = I; break;
          }
          break;

        case SIR:
          switch(stat[i]){
            case S: stat[i] = I; break;
            case I: stat[i] = R; break;
          }
          break;

        case SEIR:
          switch(stat[i]){
            case S: stat[i] = E; break;
            case E: stat[i] = I; break;
            case I: stat[i] = R; break;
          }
          break;
      }
    }

    for(i = 0; i < N; i++){
      switch(stat[i]){
        case S: case E: case R: if(ran() < Sp) test_result[i][j] = 0; else test_result[i][j] = 1; break;
        case I: if(ran() < Se) test_result[i][j] = 1; else test_result[i][j] = 0; break;
      }
    }
  }
}

void initialise()                                                                                     // Initialises prior and other variables
{
  short j, k, r;
  long i;

  beta_min = 0.0004; beta_max = 0.01;
  tau_min = 0.02; tau_max = 0.2;
  gam_min = 0.01; gam_max = 0.1;

  msmav = new double[Smax]; msmsqav = new double[Smax]; for(i = 0; i < Smax; i++){ msmav[i] = 0; msmsqav[i] = 0;}

  for(k = 0; k < Kmax; k++){ ntr_swap[k] = 0; nac_swap[k] = 0;}

  for(k = 1; k <= K; k++){                                                                                  // Utilises the temperature selection scheme in Eq.(2.4)
    ch[k] = new Chain;
    ch[k]->initialise_chain();
    if(K == 1) ch[k]->phi = 1;
    else ch[k]->phi = pow((K-k)/(K-1.0),5);
    cout << "Inverse temperature of chain " << k << " = " << ch[k]->phi << "\n";
  }

  for(k = 1; k <= K; k++){
    if(k == 1){
      do{ ch[k]->sample_from_model();}while(ch[k]->nev < 10);
      //ch[k]->nev = nev_sim;
      //for(j = 0; j < nev_sim; j++){ ch[k]->ev[j] = ev_sim[j]; ch[k]->evt[j] = evt_sim[j]; ch[k]->evstat[j] = evstat_sim[j];}
      //ch[k]->beta_mc = beta; ch[k]->tau_mc = tau; ch[k]->gam_mc = gam;
    }
    else{
      ch[k]->beta_mc = ch[k-1]->beta_mc; ch[k]->gam_mc = ch[k-1]->gam_mc; ch[k]->tau_mc = ch[k-1]->tau_mc; // Copies last state from previous chain
      ch[k]->logOP = ch[k-1]->logOP;

      ch[k]->nev = ch[k-1]->nev-1;
      for(j = 0; j < ch[k]->nev ; j++){ ch[k]->ev[j] = ch[k-1]->ev[j]; ch[k]->evt[j] = ch[k-1]->evt[j]; ch[k]->evstat[j] = ch[k-1]->evstat[j];}
    }

    cout << "Initialising chain " << k << "\n";
    for(s = 0; s < Sinit; s++) ch[k]->update();
  }

  tuneparam = 0;
}

void Chain::initialise_chain()                                                                        // Initialises a new chain
{
  short j, r;

  ntr_beta = 0; nac_beta = 0; jump_beta = 0.01;
  ntr_tau = 0; nac_tau = 0; jump_tau = 0.01;
  ntr_gam = 0; nac_gam = 0; jump_gam = 0.01;
  ntr_move = 0; nac_move = 0; jump_move = 1;
}

void Chain::sample_from_model()                                                                       // Samples directly from the model
{
  short i, II, stat[N];
  double t, num, r[N], rsum, rsum_st[N];

  beta_mc = beta_min + ran()*(beta_max-beta_min);
  tau_mc = tau_min + ran()*(tau_max-tau_min);
  gam_mc = gam_min + ran()*(gam_max-gam_min);

  stat[0] = I; for(i = 1; i < N; i++) stat[i] = S;

  nev = 0;

  t = 0;
  while(1 == 1){
    II = 0; for(i = 0; i < N; i++) if(stat[i] == I) II++;

    rsum = 0;
    for(i = 0; i < N; i++){
      switch(model_sel){
        case SEI:
          switch(stat[i]){
            case S: r[i] = beta_mc*II; break;
            case E: r[i] = tau_mc; break;
            case I: r[i] = 0; break;
          }
          break;

        case SI:
          switch(stat[i]){
            case S: r[i] = beta_mc*II; break;
            case I: r[i] = 0; break;
          }
          break;

        case SIR:
          switch(stat[i]){
            case S: r[i] = beta_mc*II; break;
            case I: r[i] = gam_mc; break;
            case R: r[i] = 0; break;
          }
          break;

        case SEIR:
          switch(stat[i]){
            case S: r[i] = beta_mc*II; break;
            case E: r[i] = tau_mc; break;
            case I: r[i] = gam_mc; break;
            case R: r[i] = 0; break;
          }
          break;
      }
      rsum += r[i];
      rsum_st[i] = rsum;
    }

    t += -log(ran())/rsum;
    if(t > tmax) break;

    num = ran()*rsum; i = 0; while(num > rsum_st[i]) i++;

    ev[nev] = i;
    evt[nev] = t;
    evstat[nev] = stat[i];
    nev++; if(nev > evmax) cout << "event max problem\n";

    switch(model_sel){
      case SEI:
        switch(stat[i]){
          case S: stat[i] = E; break;
          case E: stat[i] = I; break;
        }
        break;

      case SI:
        switch(stat[i]){
          case S: stat[i] = I; break;
        }
        break;

      case SIR:
        switch(stat[i]){
          case S: stat[i] = I; break;
          case I: stat[i] = R; break;
        }
        break;

      case SEIR:
        switch(stat[i]){
          case S: stat[i] = E; break;
          case E: stat[i] = I; break;
          case I: stat[i] = R; break;
        }
        break;
    }
  }
  logOP = observation_probability();
  logL = likelihood();
}

void swapchain()                                                                                      // Swaps chains with different temperatures
{
  short k, j, r, e, nev_temp, ev_temp[evmax], evstat_temp[evmax];
  double al, temp, evt_temp[evmax];

  for(k = 1; k < K; k++){
    al = exp((ch[k+1]->logOP - ch[k]->logOP)*(ch[k]->phi - ch[k+1]->phi));                              // This is the MH probability from Eq.(C4) in Appendix C

    ntr_swap[k]++;
    if(ran() < al){
      nac_swap[k]++;

      temp = ch[k]->logOP; ch[k]->logOP = ch[k+1]->logOP; ch[k+1]->logOP = temp;
      temp = ch[k]->logL; ch[k]->logL = ch[k+1]->logL; ch[k+1]->logL = temp;

      temp = ch[k]->beta_mc; ch[k]->beta_mc = ch[k+1]->beta_mc; ch[k+1]->beta_mc = temp;
      temp = ch[k]->tau_mc; ch[k]->tau_mc = ch[k+1]->tau_mc; ch[k+1]->tau_mc = temp;
      temp = ch[k]->gam_mc; ch[k]->gam_mc = ch[k+1]->gam_mc; ch[k+1]->gam_mc = temp;

      nev_temp = ch[k]->nev; for(e = 0; e < nev_temp; e++){ ev_temp[e] = ch[k]->ev[e]; evstat_temp[e] = ch[k]->evstat[e];  evt_temp[e] = ch[k]->evt[e];}
      ch[k]->nev = ch[k+1]->nev;  for(e = 0; e < ch[k]->nev; e++){ ch[k]->ev[e] = ch[k+1]->ev[e]; ch[k]->evstat[e] = ch[k+1]->evstat[e]; ch[k]->evt[e] = ch[k+1]->evt[e];}
      ch[k+1]->nev = nev_temp; for(e = 0; e < nev_temp; e++){ ch[k+1]->ev[e] = ev_temp[e]; ch[k+1]->evstat[e] = evstat_temp[e]; ch[k+1]->evt[e] = evt_temp[e];}
    }
  }
}

void Chain::update()                                                                                   // Performs "update"
{
  short i;

  param_prop(0);

  logOP = observation_probability();
  logL = likelihood();

  for(i = 0; i < 5; i++) moveevent();
  for(i = 0; i < 2; i++) addrem();
}

void Chain::param_prop(short calcav)                                                                               // makes parameter proposals for fixed x
{
  short i, e, stat[N], II, SS, EE, loop, loopmax = 20;
  double  Li, Lf, al, nav, t, tt, temp;

  if(calcav == 1){ beta_av = 0; tau_av = 0; gam_av = 0; nav = 0; loopmax = 1000;}
  else loopmax = 20;

  stat[0] = I; for(i = 1; i < N; i++) stat[i] = S;        // Calculate parameters used for fast calculation of likelihood

  II = 1; SS = N-1; EE = 0;

  Nbeta = 0; betanum = 0; Ntau = 0; taunum = 0; Ngam = 0; gamnum = 0; con = 0;
  t = 0;
  for(e = 0; e <= nev; e++){
    if(e == nev) tt = tmax; else tt = evt[e];
    betanum += SS*II*(tt-t); taunum += EE*(tt-t); if(model_sel == SIR || model_sel == SEIR) gamnum += II*(tt-t);

    if(e == nev) break;
    t = tt;
    i = ev[e];

    switch(model_sel){
      case SEI:
        switch(stat[i]){
          case S: stat[i] = E; Nbeta++; con += log(II); SS--; EE++; break;
          case E: stat[i] = I; Ntau++; EE--; II++; break;
        }
        break;

      case SI:
        switch(stat[i]){
          case S: stat[i] = I;  Nbeta++; con += log(II); SS--; II++; break;
        }
        break;

      case SIR:
        switch(stat[i]){
          case S: stat[i] = I; Nbeta++; con += log(II); SS--; II++; break;
          case I: stat[i] = R; Ngam++; II--; break;
        }
        break;

      case SEIR:
        switch(stat[i]){
          case S: stat[i] = E; Nbeta++; con += log(II); SS--; EE++; break;
          case E: stat[i] = I; Ntau++; EE--; II++; break;
          case I: stat[i] = R; Ngam++; II--; break;
        }
        break;
    }
  }

  Li = like();
  for(loop = 0; loop < loopmax; loop++){
    if(calcav == 1){ beta_av += beta_mc; tau_av += tau_mc; gam_av += gam_mc; nav++;}

    temp = beta_mc;                                                                                            // Proposes change to beta_mc
    beta_mc += normal(0,jump_beta);
    if(beta_mc < beta_min || beta_mc > beta_max) al = 0;
    else{
      Lf = like();
      al = exp(Lf - Li);
    }

    ntr_beta++;
    if(ran() < al){
      nac_beta++;
      Li = Lf;
      if(tuneparam == 1) jump_beta *= 1.01;    // Tunes jumping size in correspondance with Appendix B
    }
    else{
      beta_mc = temp;
      if(tuneparam == 1) jump_beta *= 0.995;    // Tunes jumping size in correspondance with Appendix B
    }

    temp = tau_mc;                                                                                            // Proposes change to tau_mc
    tau_mc += normal(0,jump_tau);
    if(tau_mc < tau_min || tau_mc > tau_max) al = 0;
    else{
      Lf = like();
      al = exp(Lf - Li);
    }

    ntr_tau++;
    if(ran() < al){
      nac_tau++;
      Li = Lf;
      if(tuneparam == 1) jump_tau *= 1.01;    // Tunes jumping size in correspondance with Appendix B
    }
    else{
      tau_mc = temp;
      if(tuneparam == 1) jump_tau *= 0.995;    // Tunes jumping size in correspondance with Appendix B
    }

    temp = gam_mc;                                                                                            // Proposes change to gam_mc
    gam_mc += normal(0,jump_gam);
    if(gam_mc < gam_min || gam_mc > gam_max) al = 0;
    else{
      Lf = like();
      al = exp(Lf - Li);
    }

    ntr_gam++;
    if(ran() < al){
      nac_gam++;
      Li = Lf;
      if(tuneparam == 1) jump_gam *= 1.01;    // Tunes jumping size in correspondance with Appendix B
    }
    else{
      gam_mc = temp;
      if(tuneparam == 1) jump_gam *= 0.995;    // Tunes jumping size in correspondance with Appendix B
    }
  }

  if(calcav == 1){ beta_av /= nav; tau_av /= nav; gam_av /= nav;}
}

double Chain::like()          // performs a fast version of the likelihood calculation
{
  double L;

  L = con - betanum*beta_mc - taunum*tau_mc - gamnum*gam_mc;
  if(Nbeta > 0) L += Nbeta*log(beta_mc);
  if(Ntau > 0) L += Ntau*log(tau_mc);
  if(Ngam > 0) L += Ngam*log(gam_mc);
  return L;
}

void Chain::moveevent()                                                                                                // These proposals move the timings of events
{
  short e, enew, i, st;
  double t, tnew, logLf, logOPf, al;

  e = short(ran()*nev);

  i = ev[e];
  t = evt[e];
  st = evstat[e];

  tnew = t + normal(0,jump_move);
  if(tnew < 0 || tnew > tmax) return;

  rem(e);
  enew = add(tnew,i,st);

  logLf = likelihood();
  if(logLf == lneg) al = 0;
  else{
    logOPf = observation_probability();
    al = exp(logLf-logL + (logOPf-logOP)*phi);
  }

  ntr_move++;
  if(ran() < al){
    nac_move++;

    logL = logLf; logOP = logOPf;
    if(tuneparam == 1) jump_move *= 1.01;
  }
  else{
    rem(enew);
    add(t,i,st);
    if(tuneparam == 1) jump_move *= 0.99;
  }
}

void Chain::addrem()                                                                             // Adds and removes events from the time line
{
  short i, e, sta, stanext, enew;
  double tmi, tnew, tst, al, logLf, logOPf;

  i = short(ran()*N);
  e = nev-1; while(e >= 0 && ev[e] != i) e--;  // Gets the last event which acts on an individual

  if(e == -1){ sta = -1; tmi = 0;} else{ sta = evstat[e]; tmi = evt[e];}

  if(ran() < 0.5){   // tries to add event to individual
    stanext = -1;

    switch(model_sel){
      case SEI:
        switch(sta){
          case -1: stanext = S; break;
          case S: stanext = E; break;
        }
        break;

      case SI:
        switch(sta){
          case -1: stanext = S; break;
        }
        break;

      case SIR:
        switch(sta){
          case -1: stanext = S; break;
          case S: stanext = I; break;
        }
        break;

      case SEIR:
        switch(sta){
          case -1: stanext = S; break;
          case S: stanext = E; break;
          case E: stanext = I; break;
        }
        break;
    }

    if(stanext >= 0){
      tnew = tmi + ran()*(tmax-tmi);
      enew = add(tnew,i,stanext);

      logLf = likelihood();
      logOPf = observation_probability();
      al = exp(logLf-logL + (logOPf-logOP)*phi)*(tmax-tmi);

      ntr_add++;
      if(ran() < al){
        nac_add++;
        logL = logLf; logOP = logOPf;
      }
      else{
        rem(enew);
      }
    }
  }
  else{              // tries to remove event from individual
    if(sta >= 0){
      tst = tmi;

      rem(e);

      e = nev-1; while(e >= 0 && ev[e] != i) e--;
      if(e == -1) tmi = 0; else tmi = evt[e];

      logLf = likelihood();
      logOPf = observation_probability();
      al = exp(logLf-logL + (logOPf-logOP)*phi)/(tmax-tmi);

      ntr_rem++;
      if(ran() < al){
        nac_rem++;
        logL = logLf; logOP = logOPf;
      }
      else{
        add(tst,i,sta);
      }
    }
  }
}

void Chain::rem(short e)                           // Removes an event from the time line
{
  short ee;

  nev--;
  for(ee = e; ee < nev; ee++){
    ev[ee] = ev[ee+1];
    evt[ee] = evt[ee+1];
    evstat[ee] = evstat[ee+1];
  }
}

short Chain::add(double t, short i, short st)       // Adds an event to the time line
{
  short e, ee;

  e = 0; while(e < nev && evt[e] < t) e++;

  for(ee = nev; ee > e; ee--){
    ev[ee] = ev[ee-1];
    evt[ee] = evt[ee-1];
    evstat[ee] = evstat[ee-1];
  }

  ev[e] = i;
  evt[e] = t;
  evstat[e] = st;

  nev++; if(nev > evmax) cout << "Event max problem\n";

  return e;
}

double Chain::observation_probability()                                                                   // Calculates the observation probability from Eq.(5.9)
{
  short i, e, j, stat[N], Npp = 0, Npm = 0, Nmp = 0, Nmm = 0;
  double L, tma;

  L = 0;

  stat[0] = I; for(i = 1; i < N; i++) stat[i] = S;

  e = 0;
  for(j = 0; j < ntest; j++){
    tma = testt[j];
    while(e < nev && evt[e] < tma){
      i = ev[e];
      switch(model_sel){
        case SEI:
          switch(stat[i]){
            case S: stat[i] = E; break;
            case E: stat[i] = I; break;
          }
          break;

        case SI:
          switch(stat[i]){
            case S: stat[i] = I; break;
          }
          break;

        case SIR:
          switch(stat[i]){
            case S: stat[i] = I; break;
            case I: stat[i] = R; break;
          }
          break;

        case SEIR:
          switch(stat[i]){
            case S: stat[i] = E; break;
            case E: stat[i] = I; break;
            case I: stat[i] = R; break;
          }
          break;
      }
      e++;
    }

    for(i = 0; i < N; i++){
      switch(stat[i]){
        case S: case E: case R: if(test_result[i][j] == 0) Nmm++; else Npm++; break;
        case I: if(test_result[i][j] == 1) Npp++; else Nmp++; break;
      }
    }
  }

  return Nmm*log(Sp) + Npm*log(1-Sp) + Npp*log(Se) + Nmp*log(1-Se);
}

double Chain::likelihood()                                                                                // Calculates the latent process likelihood from Eq.(5.7)
{
  short i, e, stat[N], II, SS, EE;
  double t, L, r, RR;

  L = 0;

  stat[0] = I; for(i = 1; i < N; i++) stat[i] = S;

  II = 1; SS = N-1; EE = 0;

  t = 0;
  for(e = 0; e <= nev; e++){
    RR = SS*(beta_mc*II) + EE*tau_mc; if(model_sel == SIR || model_sel == SEIR) RR += II*gam_mc;

    if(e == nev) L -= RR*(tmax - t);
    else{
      L -= RR*(evt[e] - t);
      t = evt[e];

      i = ev[e];
      if(stat[i] != evstat[e]) return lneg;   // Moves in wrong order

      switch(model_sel){
      case SEI:
        switch(stat[i]){
          case S: stat[i] = E; r = beta_mc*II; SS--; EE++; break;
          case E: stat[i] = I; r = tau_mc; EE--; II++; break;
        }
        break;

      case SI:
        switch(stat[i]){
          case S: stat[i] = I; r = beta_mc*II; SS--; II++; break;
        }
        break;

      case SIR:
        switch(stat[i]){
          case S: stat[i] = I; r = beta_mc*II; SS--; II++; break;
          case I: stat[i] = R; r = gam_mc; II--; break;
        }
        break;

      case SEIR:
        switch(stat[i]){
          case S: stat[i] = E; r = beta_mc*II; SS--; EE++; break;
          case E: stat[i] = I; r = tau_mc; EE--; II++; break;
          case I: stat[i] = R; r = gam_mc; II--; break;
        }
        break;
      }

      L += log(r);
    }
  }

  return L;
}
